# Supplementary material for: Immune Gene Expression Profiling in Individuals with Turner Syndrome, Graves’ Disease, and a Healthy Female by Single-Cell RNA Sequencing: A Comparative Study
Source: Cells. 2025 Jan 10;14(2):93. doi: 10.3390/cells14020093 (PMC11764232; doi:10.3390/cells14020093)
Supplement: Supplementary file 1 [file cells-14-00093-s001.zip]

Archive with 5 entries (5 files):
- Figure S1.pdf
- Table S1. Significantly up expressed genes in TS than in HF.xlsx
- Table S2. Significantly down expressed genes in TS than in HF.xlsx
- Table S3. Significantly up expressed genes in TS than in GD.xlsx
- Table S4. Significantly down expressed genes in TS than in GD.xlsx
