# Supplementary material for: Immune Gene Expression Profiling in Individuals with Turner Syndrome, Graves’ Disease, and a Healthy Female by Single-Cell RNA Sequencing: A Comparative Study
Source: Cells. 2025 Jan 10;14(2):93. doi: 10.3390/cells14020093 (PMC11764232; doi:10.3390/cells14020093)
Supplement: Supplementary file 1 [file cells-14-00093-s001.zip › Table S1. Significantly up expressed genes in TS than in HF.xlsx]

## Sheet: ﻿Table2. Significant genes per 
FeatureID	FeatureName	HF Average	HF Log2 Fold Change	HF P-Value	TS Average	TS Log2 Fold Change	TS P-Value
ENSG00000257599	OVCH1-AS1	0.00187383	-7.3789	1.08445e-35	0.467114	7.3789	1.08445e-35
ENSG00000196376	SLC35F1	0.0505935	-4.3772	1.24775e-33	1.06989	4.3772	1.24775e-33
ENSG00000273748	AL592183.1	0.00374767	-6.28848	1.56873e-33	0.365498	6.28848	1.56873e-33
ENSG00000248905	FMN1	0.0365398	-4.79443	2.25673e-32	1.03904	4.79443	2.25673e-32
ENSG00000036448	MYOM2	0.0168645	-4.92063	2.01026e-27	0.538404	4.92063	2.01026e-27
ENSG00000256618	MTRNR2L1	0.0580888	-3.47833	1.77948e-22	0.657045	3.47833	1.77948e-22
ENSG00000100450	GZMH	0.00655842	-5.99472	3.82753e-22	0.477222	5.99472	3.82753e-22
ENSG00000115523	GNLY	0.00936917	-6.77252	4.233e-21	1.12575	6.77252	4.233e-21
ENSG00000116667	C1orf21	0.00468458	-5.16142	2.68109e-15	0.200572	5.16142	2.68109e-15
ENSG00000175164	ABO	0	-6.36405	4.75244e-15	0.0766109	6.36405	4.75244e-15
ENSG00000187950	OVCH1	0.00187383	-5.05039	1.54012e-14	0.0925715	5.05039	1.54012e-14
ENSG00000137441	FGFBP2	0.0056215	-5.26857	2.26371e-14	0.252178	5.26857	2.26371e-14
ENSG00000105374	NKG7	0.089944	-3.46993	2.28184e-14	1.00605	3.46993	2.28184e-14
ENSG00000115956	PLEK	0.0103061	-3.87531	1.51254e-13	0.164394	3.87531	1.51254e-13
ENSG00000237651	C2orf74	0.0299813	-2.88458	1.07923e-12	0.227705	2.88458	1.07923e-12
ENSG00000259664	LINC02254	0.011243	-3.21841	6.26633e-11	0.112788	3.21841	6.26633e-11
ENSG00000271503	CCL5	0.404748	-2.20769	6.87191e-09	1.87271	2.20769	6.87191e-09
ENSG00000075391	RASAL2	0.000936917	-4.57646	9.39996e-09	0.0441577	4.57646	9.39996e-09
ENSG00000145649	GZMA	0.203311	-2.14047	1.88009e-08	0.899646	2.14047	1.88009e-08
ENSG00000251600	AC107223.1	0.0206122	-2.87975	3.89926e-08	0.15801	2.87975	3.89926e-08
ENSG00000180644	PRF1	0.0290444	-2.42255	2.29167e-07	0.160138	2.42255	2.29167e-07
ENSG00000234665	LERFS	0.00187383	-3.93903	5.72172e-07	0.0425616	3.93903	5.72172e-07
ENSG00000185261	KIAA0825	0.0552781	-2.28007	8.44706e-07	0.272394	2.28007	8.44706e-07
ENSG00000181036	FCRL6	0	-5.18414	2.14665e-06	0.0335173	5.18414	2.14665e-06
ENSG00000129521	EGLN3	0.0178014	-2.66312	3.97799e-06	0.118108	2.66312	3.97799e-06
ENSG00000113504	SLC12A7	0.0430982	-1.95598	4.34278e-06	0.170246	1.95598	4.34278e-06
ENSG00000100453	GZMB	0	-5.92561	6.42363e-06	0.0563941	5.92561	6.42363e-06
ENSG00000247498	GPRC5D-AS1	0.0056215	-2.81973	1.50618e-05	0.0457537	2.81973	1.50618e-05
ENSG00000261216	AC007216.2	0.00281075	-3.43207	1.65542e-05	0.0399015	3.43207	1.65542e-05
ENSG00000147813	NAPRT	0.0056215	-2.83622	1.80682e-05	0.0462858	2.83622	1.80682e-05
ENSG00000185920	PTCH1	0.0159276	-2.33615	2.22418e-05	0.0845912	2.33615	2.22418e-05
ENSG00000005020	SKAP2	0.0402874	-1.93903	2.38189e-05	0.157478	1.93903	2.38189e-05
ENSG00000077984	CST7	0.151781	-1.70732	2.38189e-05	0.497971	1.70732	2.38189e-05
ENSG00000080573	COL5A3	0	-4.79885	2.8624e-05	0.025537	4.79885	2.8624e-05
ENSG00000113088	GZMK	0.329795	-1.73185	2.91925e-05	1.09756	1.73185	2.91925e-05
ENSG00000197585	AC068051.1	0.0121799	-2.96925	3.11485e-05	0.102148	2.96925	3.11485e-05
ENSG00000228223	HCG11	0.0140538	-2.21757	3.68451e-05	0.0691626	2.21757	3.68451e-05
ENSG00000259692	AC104041.1	0.0271706	-2.37529	4.20954e-05	0.145242	2.37529	4.20954e-05
ENSG00000169554	ZEB2	0.138664	-1.92353	4.28805e-05	0.528828	1.92353	4.28805e-05
ENSG00000164120	HPGD	0.0974393	-1.69631	4.57272e-05	0.318148	1.69631	4.57272e-05
ENSG00000235531	MSC-AS1	0.0299813	-2.27418	4.98709e-05	0.148966	2.27418	4.98709e-05
ENSG00000273448	AC006480.2	0.00749533	-2.53778	5.73567e-05	0.0484138	2.53778	5.73567e-05
ENSG00000052126	PLEKHA5	0.0861963	-1.79219	6.60049e-05	0.301123	1.79219	6.60049e-05
ENSG00000223865	HLA-DPB1	0.299813	-1.4567	6.70284e-05	0.824631	1.4567	6.70284e-05
ENSG00000172215	CXCR6	0.00374767	-3.01196	8.00789e-05	0.0372414	3.01196	8.00789e-05
ENSG00000172264	MACROD2	0.0149907	-2.21562	0.000102719	0.0734188	2.21562	0.000102719
ENSG00000272282	LINC02084	0.00655842	-2.62709	0.000125949	0.0457537	2.62709	0.000125949
ENSG00000177425	PAWR	0.0149907	-2.18414	0.000140467	0.0718227	2.18414	0.000140467
ENSG00000126838	PZP	0.130231	-1.57842	0.000141129	0.391035	1.57842	0.000141129
ENSG00000132718	SYT11	0.0955655	-1.51445	0.000163883	0.275054	1.51445	0.000163883
ENSG00000185885	IFITM1	1.39601	-1.29895	0.000175056	3.43525	1.29895	0.000175056
ENSG00000204131	NHSL2	0.0534043	-1.60229	0.000177829	0.164394	1.60229	0.000177829
ENSG00000169071	ROR2	0.0168645	-2.30254	0.000212904	0.0872513	2.30254	0.000212904
ENSG00000255328	AC136475.5	0.00187383	-3.35407	0.000222683	0.0281971	3.35407	0.000222683
ENSG00000205336	ADGRG1	0.000936917	-3.85657	0.000230303	0.026601	3.85657	0.000230303
ENSG00000115138	POMC	0.0346659	-1.69777	0.000232515	0.114916	1.69777	0.000232515
ENSG00000172728	FUT10	0.0131168	-2.31068	0.000240518	0.0691626	2.31068	0.000240518
ENSG00000041353	RAB27B	0.0140538	-2.14993	0.000310848	0.0659705	2.14993	0.000310848
ENSG00000155970	MICU3	0.105872	-1.45978	0.000343555	0.293143	1.45978	0.000343555
ENSG00000276085	CCL3L1	0	-4.9655	0.00038096	0.0287291	4.9655	0.00038096
ENSG00000156475	PPP2R2B	0.108682	-1.61756	0.00041955	0.335705	1.61756	0.00041955
ENSG00000175899	A2M	0.203311	-1.41314	0.000447251	0.543193	1.41314	0.000447251
ENSG00000140563	MCTP2	0.111493	-1.50367	0.000447251	0.318148	1.50367	0.000447251
ENSG00000272168	CASC15	0.0271706	-1.99835	0.000450039	0.111724	1.99835	0.000450039
ENSG00000268081	AC123912.1	0.0262337	-1.75243	0.000481702	0.0909755	1.75243	0.000481702
ENSG00000196126	HLA-DRB1	0.125547	-1.5606	0.000540035	0.372414	1.5606	0.000540035
ENSG00000257322	AC138123.1	0.0356028	-1.61984	0.000549413	0.111724	1.61984	0.000549413
ENSG00000173482	PTPRM	0.178014	-1.64426	0.000552843	0.558621	1.64426	0.000552843
ENSG00000233093	LINC00892	0.0646473	-1.53464	0.000567877	0.189399	1.53464	0.000567877
ENSG00000110497	AMBRA1	0.913494	-1.21703	0.000605891	2.12436	1.21703	0.000605891
ENSG00000283696	AL592295.4	0.00936917	-2.30967	0.000701288	0.0505419	2.30967	0.000701288
ENSG00000171408	PDE7B	0.0571519	-1.77684	0.000701288	0.198444	1.77684	0.000701288
ENSG00000160219	GAB3	0.0459089	-1.60098	0.000722506	0.141517	1.60098	0.000722506
ENSG00000021762	OSBPL5	0.00281075	-3.46955	0.0008024	0.0409656	3.46955	0.0008024
ENSG00000133067	LGR6	0.00374767	-2.9915	0.000817948	0.0367094	2.9915	0.000817948
ENSG00000062524	LTK	0.0168645	-1.85508	0.000819188	0.0638424	1.85508	0.000819188
ENSG00000164483	SAMD3	0.309183	-1.28919	0.000821519	0.757065	1.28919	0.000821519
ENSG00000286742	AC000065.1	0.0131168	-1.96375	0.000826927	0.0542661	1.96375	0.000826927
ENSG00000228340	MIR646HG	0.0262337	-1.97721	0.000829376	0.106404	1.97721	0.000829376
ENSG00000214851	LINC00612	0.0384136	-1.59273	0.000915561	0.118108	1.59273	0.000915561
ENSG00000105810	CDK6	0.34947	-1.27659	0.00108334	0.84804	1.27659	0.00108334
ENSG00000204110	LINC02520	0.0440351	-1.51207	0.00110609	0.127685	1.51207	0.00110609
ENSG00000240571	AC087071.2	0.0243598	-1.81296	0.00110609	0.0883154	1.81296	0.00110609
ENSG00000259520	AC051619.5	0.00187383	-3.05861	0.0012216	0.0228769	3.05861	0.0012216
ENSG00000073605	GSDMB	0.0290444	-1.63535	0.00132033	0.0925715	1.63535	0.00132033
ENSG00000258733	LINC02328	0.209869	-1.31873	0.00142335	0.525104	1.31873	0.00142335
ENSG00000178860	MSC	0.00374767	-2.74486	0.00153537	0.0308572	2.74486	0.00153537
ENSG00000150687	PRSS23	0.00281075	-3.22854	0.00161935	0.0345813	3.22854	0.00161935
ENSG00000231389	HLA-DPA1	0.17333	-1.27798	0.0017529	0.421892	1.27798	0.0017529
ENSG00000197943	PLCG2	6.21644	-1.12693	0.0017529	13.5724	1.12693	0.0017529
ENSG00000168329	CX3CR1	0.00281075	-3.16142	0.00180282	0.0329853	3.16142	0.00180282
ENSG00000168298	HIST1H1E	0.289507	-1.19919	0.00190336	0.666089	1.19919	0.00190336
ENSG00000196730	DAPK1	0.0234229	-1.63345	0.00206954	0.0750149	1.63345	0.00206954
ENSG00000139117	CPNE8	0.044972	-1.59734	0.00206954	0.138325	1.59734	0.00206954
ENSG00000235538	AL078602.1	0.00187383	-3.64358	0.00207371	0.0345813	3.64358	0.00207371
ENSG00000102109	PCSK1N	0.0459089	-1.45915	0.00211459	0.128217	1.45915	0.00211459
ENSG00000205726	ITSN1	0.033729	-1.80124	0.00233779	0.120237	1.80124	0.00233779
ENSG00000204792	LINC01291	0	-4.13834	0.00243448	0.0159606	4.13834	0.00243448
ENSG00000118965	WDR35	0.0496566	-1.45162	0.00248809	0.137793	1.45162	0.00248809
ENSG00000221869	CEBPD	0.0243598	-1.81296	0.00248809	0.0883154	1.81296	0.00248809
