# Supplementary material for: Immune Gene Expression Profiling in Individuals with Turner Syndrome, Graves’ Disease, and a Healthy Female by Single-Cell RNA Sequencing: A Comparative Study
Source: Cells. 2025 Jan 10;14(2):93. doi: 10.3390/cells14020093 (PMC11764232; doi:10.3390/cells14020093)
Supplement: Supplementary file 1 [file cells-14-00093-s001.zip › Table S2. Significantly down expressed genes in TS than in HF.xlsx]

## Sheet: ﻿Table2. Significant genes per 
FeatureID	FeatureName	HF Average	HF Log2 Fold Change	HF P-Value	TS Average	TS Log2 Fold Change	TS P-Value
ENSG00000229807	XIST	1.61899	10.5716	3.03017e-106	0.00053202	-10.5716	3.03017e-106
ENSG00000287763	AC068279.2	0.139601	8.04467	2.76902e-31	0	-8.04467	2.76902e-31
ENSG00000188820	CALHM6	0.114304	5.43644	7.24942e-24	0.00212808	-5.43644	7.24942e-24
ENSG00000164403	SHROOM1	0.142411	3.3728	4.41646e-17	0.0133005	-3.3728	4.41646e-17
ENSG00000102055	PPP1R2C	0.103061	7.61027	2.88359e-16	0	-7.61027	2.88359e-16
ENSG00000270641	TSIX	0.0749533	5.57074	2.28184e-14	0.00106404	-5.57074	2.28184e-14
ENSG00000237531	AL672277.1	0.0356028	6.10126	1.19844e-11	0	-6.10126	1.19844e-11
ENSG00000111863	ADTRP	0.313867	2.40082	4.76081e-11	0.0590542	-2.40082	4.76081e-11
ENSG00000196189	SEMA4A	0.528421	2.71004	8.18682e-11	0.0803351	-2.71004	8.18682e-11
ENSG00000234183	LINC01952	0.133979	2.43119	1.47345e-10	0.0244729	-2.43119	1.47345e-10
ENSG00000272768	AC004854.2	0.208932	2.41376	1.61923e-10	0.0388375	-2.41376	1.61923e-10
ENSG00000188486	H2AFX	0.519052	1.90429	2.24324e-10	0.138325	-1.90429	2.24324e-10
ENSG00000189283	FHIT	2.35635	1.8495	1.95855e-09	0.653321	-1.8495	1.95855e-09
ENSG00000120875	DUSP4	0.402874	2.40753	2.2184e-09	0.0755469	-2.40753	2.2184e-09
ENSG00000127951	FGL2	0.145222	2.2939	2.71159e-09	0.0292611	-2.2939	2.71159e-09
ENSG00000130222	GADD45G	0.330732	2.21737	2.77142e-09	0.0707587	-2.21737	2.77142e-09
ENSG00000069849	ATP1B3	6.72613	1.73574	3.20927e-09	2.01848	-1.73574	3.20927e-09
ENSG00000244752	CRYBB2	0.0534043	3.08887	1.22462e-08	0.00585222	-3.08887	1.22462e-08
ENSG00000102760	RGCC	9.10683	1.63674	1.60497e-08	2.92718	-1.63674	1.60497e-08
ENSG00000182162	P2RY8	4.78952	1.65099	1.88009e-08	1.52424	-1.65099	1.88009e-08
ENSG00000144655	CSRNP1	0.943475	1.6742	2.2352e-08	0.295271	-1.6742	2.2352e-08
ENSG00000167470	MIDN	1.46534	1.67459	2.25153e-08	0.458601	-1.67459	2.25153e-08
ENSG00000168209	DDIT4	2.65241	1.6387	2.57141e-08	0.851232	-1.6387	2.57141e-08
ENSG00000267379	AC008569.1	0.950034	1.67642	6.10303e-08	0.296867	-1.67642	6.10303e-08
ENSG00000198435	NRARP	0.0524673	2.94831	6.27512e-08	0.00638424	-2.94831	6.27512e-08
ENSG00000169093	ASMTL	0.415991	1.77431	6.86304e-08	0.121301	-1.77431	6.86304e-08
ENSG00000099860	GADD45B	2.40132	1.59411	1.07759e-07	0.794838	-1.59411	1.07759e-07
ENSG00000133612	AGAP3	0.295129	1.94971	2.92366e-07	0.0760789	-1.94971	2.92366e-07
ENSG00000204472	AIF1	0.412243	1.6936	5.83032e-07	0.127153	-1.6936	5.83032e-07
ENSG00000256690	AP001160.1	0.269832	1.79111	5.83032e-07	0.077675	-1.79111	5.83032e-07
ENSG00000161835	GRASP	0.672706	1.58803	5.83032e-07	0.223448	-1.58803	5.83032e-07
ENSG00000170486	KRT72	0.0721426	2.5163	6.08884e-07	0.0122365	-2.5163	6.08884e-07
ENSG00000229153	EPHA1-AS1	0.214554	1.87999	6.11571e-07	0.0579902	-1.87999	6.11571e-07
ENSG00000130844	ZNF331	11.0744	1.47302	7.27887e-07	3.98749	-1.47302	7.27887e-07
ENSG00000118515	SGK1	0.470332	1.63545	8.2256e-07	0.151094	-1.63545	8.2256e-07
ENSG00000244124	ATP1B3-AS1	0.140538	1.86444	9.00629e-07	0.0383055	-1.86444	9.00629e-07
ENSG00000130522	JUND	17.496	1.44041	1.04162e-06	6.44383	-1.44041	1.04162e-06
ENSG00000046653	GPM6B	0.11243	1.97983	1.04162e-06	0.0281971	-1.97983	1.04162e-06
ENSG00000184557	SOCS3	2.06778	1.46803	1.22524e-06	0.746956	-1.46803	1.22524e-06
ENSG00000267265	AC011476.3	0.432856	1.61544	1.24861e-06	0.140985	-1.61544	1.24861e-06
ENSG00000287356	AL590822.3	0.0412243	3.13778	1.3105e-06	0.00425616	-3.13778	1.3105e-06
ENSG00000205181	LINC00654	0.0665211	2.52635	1.40936e-06	0.0111724	-2.52635	1.40936e-06
ENSG00000088053	GP6	0.2614	1.72597	1.5618e-06	0.078739	-1.72597	1.5618e-06
ENSG00000188897	AC099489.1	0.48626	1.78294	1.79373e-06	0.140985	-1.78294	1.79373e-06
ENSG00000124762	CDKN1A	0.395379	1.62748	1.93372e-06	0.127685	-1.62748	1.93372e-06
ENSG00000125968	ID1	0.405685	1.80262	3.5419e-06	0.11598	-1.80262	3.5419e-06
ENSG00000255028	AP003049.2	0.0187383	5.20817	3.88006e-06	0	-5.20817	3.88006e-06
ENSG00000241544	LINC02029	0.056215	2.57667	3.97799e-06	0.00904434	-2.57667	3.97799e-06
ENSG00000153234	NR4A2	4.84386	1.3922	4.34278e-06	1.84451	-1.3922	4.34278e-06
ENSG00000259709	AC023906.4	0.17333	1.68259	4.57297e-06	0.053734	-1.68259	4.57297e-06
ENSG00000110721	CHKA	1.02311	1.48577	4.76037e-06	0.364966	-1.48577	4.76037e-06
ENSG00000197976	AKAP17A	0.389757	1.57139	5.4452e-06	0.130877	-1.57139	5.4452e-06
ENSG00000167325	RRM1	0.965024	1.42267	5.78957e-06	0.359646	-1.42267	5.78957e-06
ENSG00000140807	NKD1	0.326984	1.55282	6.42363e-06	0.111192	-1.55282	6.42363e-06
ENSG00000198502	HLA-DRB5	0.182699	1.87598	6.66038e-06	0.0494779	-1.87598	6.66038e-06
ENSG00000255650	FAM222A-AS1	0.115241	1.88741	6.74404e-06	0.0308572	-1.88741	6.74404e-06
ENSG00000171223	JUNB	35.1606	1.35264	6.85523e-06	13.7623	-1.35264	6.85523e-06
ENSG00000065989	PDE4A	0.481575	1.59547	1.12997e-05	0.159074	-1.59547	1.12997e-05
ENSG00000105889	STEAP1B	0.286697	1.55439	1.50618e-05	0.0973597	-1.55439	1.50618e-05
ENSG00000126603	GLIS2	0.0215491	4.40082	1.80682e-05	0.00053202	-4.40082	1.80682e-05
ENSG00000113070	HBEGF	0.12461	2.32736	1.95479e-05	0.0244729	-2.32736	1.95479e-05
ENSG00000184368	MAP7D2	0.0515304	2.45329	2.30212e-05	0.00904434	-2.45329	2.30212e-05
ENSG00000160888	IER2	4.44099	1.30958	2.38189e-05	1.79078	-1.30958	2.38189e-05
ENSG00000131196	NFATC1	1.03529	1.42317	2.7377e-05	0.385715	-1.42317	2.7377e-05
ENSG00000124466	LYPD3	0.252031	1.48328	2.7377e-05	0.0899114	-1.48328	2.7377e-05
ENSG00000173846	PLK3	1.03342	1.32261	2.92189e-05	0.412848	-1.32261	2.92189e-05
ENSG00000101447	FAM83D	0.201437	1.58206	3.11485e-05	0.0670345	-1.58206	3.11485e-05
ENSG00000128016	ZFP36	6.82169	1.29863	3.29033e-05	2.77183	-1.29863	3.29033e-05
ENSG00000156395	SORCS3	0.056215	2.35428	4.04433e-05	0.0106404	-2.35428	4.04433e-05
ENSG00000231858	AC067945.3	0.0871333	1.81586	4.20954e-05	0.0244729	-1.81586	4.20954e-05
ENSG00000158050	DUSP2	2.94941	1.29507	4.34818e-05	1.2013	-1.29507	4.34818e-05
ENSG00000160179	ABCG1	1.01749	1.32835	4.42305e-05	0.404867	-1.32835	4.42305e-05
ENSG00000090924	PLEKHG2	0.267958	1.53782	4.54708e-05	0.0920395	-1.53782	4.54708e-05
ENSG00000151136	BTBD11	2.99064	1.317	4.97934e-05	1.19971	-1.317	4.97934e-05
ENSG00000090104	RGS1	2.85385	1.32496	4.98709e-05	1.13852	-1.32496	4.98709e-05
ENSG00000105784	RUNDC3B	0.0599627	2.37879	6.84905e-05	0.0111724	-2.37879	6.84905e-05
ENSG00000203685	STUM	0.0234229	4.5163	7.11614e-05	0.00053202	-4.5163	7.11614e-05
ENSG00000159339	PADI4	0.0459089	2.37225	7.49788e-05	0.00851232	-2.37225	7.49788e-05
ENSG00000188483	IER5L	0.352281	1.46739	7.90105e-05	0.127153	-1.46739	7.90105e-05
ENSG00000168140	VASN	0.137727	1.72153	8.3572e-05	0.0414976	-1.72153	8.3572e-05
ENSG00000102901	CENPT	0.270769	1.44118	8.45373e-05	0.0994878	-1.44118	8.45373e-05
ENSG00000169710	FASN	0.230482	1.45134	8.46322e-05	0.0840592	-1.45134	8.46322e-05
ENSG00000077935	SMC1B	0.245472	1.4539	0.00010643	0.0893794	-1.4539	0.00010643
ENSG00000146373	RNF217	0.0299813	3.53832	0.000107309	0.00212808	-3.53832	0.000107309
ENSG00000215301	DDX3X	3.91444	1.21681	0.000121891	1.68331	-1.21681	0.000121891
ENSG00000117036	ETV3	1.08776	1.2367	0.000140665	0.461262	-1.2367	0.000140665
ENSG00000143333	RGS16	0.272643	1.46652	0.000142413	0.0984237	-1.46652	0.000142413
ENSG00000183921	SDR42E2	0.466585	1.2869	0.000156547	0.190995	-1.2869	0.000156547
ENSG00000285570	AL590666.4	0.022486	3.13778	0.000165942	0.00212808	-3.13778	0.000165942
ENSG00000286186	AC018445.5	0.133979	1.73785	0.000177829	0.0399015	-1.73785	0.000177829
ENSG00000188305	PEAK3	0.118988	1.83858	0.000179613	0.0329853	-1.83858	0.000179613
ENSG00000185022	MAFF	0.195816	1.45329	0.000212904	0.0712907	-1.45329	0.000212904
ENSG00000284669	AC092053.3	0.0965024	1.60941	0.000218806	0.0313892	-1.60941	0.000218806
ENSG00000095066	HOOK2	2.43786	1.2098	0.000252397	1.0534	-1.2098	0.000252397
ENSG00000223653	AL078459.1	0.0665211	1.8565	0.000256257	0.0180887	-1.8565	0.000256257
ENSG00000166289	PLEKHF1	0.160213	1.40923	0.00029232	0.0601183	-1.40923	0.00029232
ENSG00000109321	AREG	1.60306	1.23652	0.000304278	0.679922	-1.23652	0.000304278
ENSG00000205238	SPDYE2	0.332605	1.27478	0.000305872	0.137261	-1.27478	0.000305872
ENSG00000182481	KPNA2	0.508746	1.25586	0.000305872	0.212808	-1.25586	0.000305872
ENSG00000228414	LINC01185	0.0384136	2.20817	0.000328719	0.0079803	-2.20817	0.000328719
