# Supplementary material for: Immune Gene Expression Profiling in Individuals with Turner Syndrome, Graves’ Disease, and a Healthy Female by Single-Cell RNA Sequencing: A Comparative Study
Source: Cells. 2025 Jan 10;14(2):93. doi: 10.3390/cells14020093 (PMC11764232; doi:10.3390/cells14020093)
Supplement: Supplementary file 1 [file cells-14-00093-s001.zip › Table S3. Significantly up expressed genes in TS than in GD.xlsx]

## Sheet: ﻿Table1. Significant genes per 
FeatureID	FeatureName	GD Average	GD Log2 Fold Change	GD P-Value	TS Average	TS Log2 Fold Change	TS P-Value
ENSG00000257599	OVCH1-AS1	0.0108423	-5.33359	3.34179e-36	0.459678	5.33359	3.34179e-36
ENSG00000036448	MYOM2	0.0199727	-4.69029	1.49117e-32	0.529834	4.69029	1.49117e-32
ENSG00000049247	UTS2	0.00456519	-5.35693	2.00199e-32	0.209944	5.35693	2.00199e-32
ENSG00000179344	HLA-DQB1	0.00342389	-5.45215	9.76179e-28	0.174343	5.45215	9.76179e-28
ENSG00000112486	CCR6	0.0719017	-3.794	4.83433e-27	1.0047	3.794	4.83433e-27
ENSG00000125384	PTGER2	0.0325269	-3.65806	4.99821e-25	0.417271	3.65806	4.99821e-25
ENSG00000284825	AL121935.1	0.0256792	-3.82797	6.50891e-22	0.372245	3.82797	6.50891e-22
ENSG00000175164	ABO	0.000570648	-6.05571	2.15526e-20	0.0753915	6.05571	2.15526e-20
ENSG00000113088	GZMK	0.104429	-3.36346	7.84346e-20	1.08009	3.36346	7.84346e-20
ENSG00000185697	MYBL1	0.10557	-3.03361	1.05003e-19	0.868572	3.03361	1.05003e-19
ENSG00000197728	RPS26	3.57854	-2.64118	1.82175e-19	22.3263	2.64118	1.82175e-19
ENSG00000180875	GREM2	0.00342389	-5.19256	3.47603e-19	0.145547	5.19256	3.47603e-19
ENSG00000256618	MTRNR2L1	0.102717	-2.64742	3.63204e-17	0.646586	2.64742	3.63204e-17
ENSG00000115523	GNLY	0.0524996	-4.38445	2.01585e-16	1.10784	4.38445	2.01585e-16
ENSG00000000971	CFH	0.0154075	-3.34457	2.33152e-16	0.161778	3.34457	2.33152e-16
ENSG00000237541	HLA-DQA2	0	-6.85308	9.57802e-16	0.065444	6.85308	9.57802e-16
ENSG00000187950	OVCH1	0.00684778	-3.62657	1.86861e-14	0.091098	3.62657	1.86861e-14
ENSG00000176845	METRNL	0.0171194	-3.13592	2.12062e-14	0.154971	3.13592	2.12062e-14
ENSG00000132718	SYT11	0.0427986	-2.64468	3.15539e-14	0.270676	2.64468	3.15539e-14
ENSG00000004399	PLXND1	0.0148369	-3.187	6.88078e-14	0.139788	3.187	6.88078e-14
ENSG00000112378	PERP	0.030815	-2.78793	6.88078e-14	0.216227	2.78793	6.88078e-14
ENSG00000243836	WDR86-AS1	0.0205433	-2.82622	2.57385e-13	0.149212	2.82622	2.57385e-13
ENSG00000182809	CRIP2	0.0644833	-2.44805	2.90172e-13	0.354445	2.44805	2.90172e-13
ENSG00000077984	CST7	0.0821733	-2.56779	3.35668e-13	0.490044	2.56779	3.35668e-13
ENSG00000178573	MAF	0.178042	-2.32049	3.69256e-13	0.891609	2.32049	3.69256e-13
ENSG00000139117	CPNE8	0.0148369	-3.14882	7.89951e-13	0.136123	3.14882	7.89951e-13
ENSG00000080007	DDX43	0.000570648	-5.30206	1.20406e-12	0.0445019	5.30206	1.20406e-12
ENSG00000259692	AC104041.1	0.011413	-3.58151	1.27249e-12	0.14293	3.58151	1.27249e-12
ENSG00000144749	LRIG1	0.134673	-2.29539	4.37427e-12	0.66334	2.29539	4.37427e-12
ENSG00000250101	AC106795.3	0.00684778	-3.46998	4.44379e-12	0.0816741	3.46998	4.44379e-12
ENSG00000126838	PZP	0.071331	-2.42208	8.36745e-12	0.384811	2.42208	8.36745e-12
ENSG00000264745	TTC39C-AS1	0.0296737	-2.54448	1.42692e-11	0.175913	2.54448	1.42692e-11
ENSG00000115604	IL18R1	0.0348095	-2.54731	1.57389e-11	0.206279	2.54731	1.57389e-11
ENSG00000144290	SLC4A10	0.0188314	-3.14148	7.14787e-11	0.170678	3.14148	7.14787e-11
ENSG00000131981	LGALS3	0.030815	-2.57017	8.03094e-11	0.185861	2.57017	8.03094e-11
ENSG00000116667	C1orf21	0.0245379	-2.97861	8.58582e-11	0.197379	2.97861	8.58582e-11
ENSG00000175899	A2M	0.115271	-2.20764	1.04415e-10	0.534546	2.20764	1.04415e-10
ENSG00000271503	CCL5	0.394318	-2.22294	1.06418e-10	1.8429	2.22294	1.06418e-10
ENSG00000111796	KLRB1	0.552958	-2.06411	1.29636e-10	2.3141	2.06411	1.29636e-10
ENSG00000123219	CENPK	0.12326	-2.05236	1.46274e-10	0.513081	2.05236	1.46274e-10
ENSG00000173482	PTPRM	0.0958689	-2.51247	1.64304e-10	0.549729	2.51247	1.64304e-10
ENSG00000062524	LTK	0.00684778	-3.09422	1.89323e-10	0.0628262	3.09422	1.89323e-10
ENSG00000251600	AC107223.1	0.0216846	-2.80956	1.94351e-10	0.155495	2.80956	1.94351e-10
ENSG00000178184	PARD6G	0.00399454	-3.95261	2.34507e-10	0.0701559	3.95261	2.34507e-10
ENSG00000198502	HLA-DRB5	0.00285324	-3.84542	3.21304e-10	0.0486903	3.84542	3.21304e-10
ENSG00000234665	LERFS	0.00228259	-3.89372	5.01397e-10	0.0418841	3.89372	5.01397e-10
ENSG00000178053	MLF1	0.0536409	-2.27749	6.5964e-10	0.262299	2.27749	6.5964e-10
ENSG00000163191	S100A11	0.499888	-1.88482	8.91695e-10	1.84761	1.88482	8.91695e-10
ENSG00000145649	GZMA	0.20258	-2.12458	9.2115e-10	0.885326	2.12458	9.2115e-10
ENSG00000181104	F2R	0.00684778	-2.99554	1.73009e-09	0.0586378	2.99554	1.73009e-09
ENSG00000205133	TRIQK	0.00627713	-3.17348	1.9227e-09	0.0612556	3.17348	1.9227e-09
ENSG00000135842	NIBAN1	0.517578	-1.95049	2.29629e-09	2.00206	1.95049	2.29629e-09
ENSG00000115902	SLC1A4	0.0233966	-2.58677	2.48194e-09	0.143453	2.58677	2.48194e-09
ENSG00000196154	S100A4	2.53368	-1.80284	3.57469e-09	8.84122	1.80284	3.57469e-09
ENSG00000233093	LINC00892	0.040516	-2.18565	3.72607e-09	0.186384	2.18565	3.72607e-09
ENSG00000187260	WDR86	0.0165488	-2.42834	4.42056e-09	0.0916216	2.42834	4.42056e-09
ENSG00000162545	CAMK2N1	0.021114	-2.35579	5.35154e-09	0.110469	2.35579	5.35154e-09
ENSG00000187010	RHD	0.0696191	-2.01277	7.71033e-09	0.282718	2.01277	7.71033e-09
ENSG00000235531	MSC-AS1	0.0228259	-2.65267	9.83574e-09	0.146594	2.65267	9.83574e-09
ENSG00000163629	PTPN13	0.040516	-2.33887	1.06706e-08	0.207327	2.33887	1.06706e-08
ENSG00000215790	SLC35E2A	0.0370921	-2.11218	1.76457e-08	0.162301	2.11218	1.76457e-08
ENSG00000262370	AC108134.3	0.00171194	-4.21565	1.77093e-08	0.0418841	4.21565	1.77093e-08
ENSG00000186891	TNFRSF18	0.0262498	-2.27541	1.8269e-08	0.129317	2.27541	1.8269e-08
ENSG00000186047	DLEU7	0.0285324	-2.67098	1.8806e-08	0.184814	2.67098	1.8806e-08
ENSG00000153898	MCOLN2	0.0399454	-2.18138	2.35458e-08	0.183243	2.18138	2.35458e-08
ENSG00000150093	ITGB1	0.882222	-1.71465	2.75864e-08	2.89681	1.71465	2.75864e-08
ENSG00000148848	ADAM12	0.0182607	-2.83703	2.82363e-08	0.134029	2.83703	2.82363e-08
ENSG00000182362	YBEY	0.0787495	-1.86538	2.83327e-08	0.288477	1.86538	2.83327e-08
ENSG00000158321	AUTS2	0.296166	-1.81343	2.86882e-08	1.04239	1.81343	2.86882e-08
ENSG00000107317	PTGDS	0.00513583	-3.0296	3.13855e-08	0.0460726	3.0296	3.13855e-08
ENSG00000057704	TMCC3	0.00970102	-2.69456	6.50291e-08	0.0659675	2.69456	6.50291e-08
ENSG00000235576	LINC01871	0.131249	-1.87736	7.65638e-08	0.483762	1.87736	7.65638e-08
ENSG00000164111	ANXA5	0.145515	-1.73689	7.93418e-08	0.48638	1.73689	7.93418e-08
ENSG00000287092	AL589693.1	0.542686	-1.7758	8.17768e-08	1.85966	1.7758	8.17768e-08
ENSG00000176485	PLAAT3	0.0245379	-2.13747	8.17768e-08	0.109946	2.13747	8.17768e-08
ENSG00000213145	CRIP1	2.20613	-1.65043	8.30962e-08	6.92659	1.65043	8.30962e-08
ENSG00000100453	GZMB	0.0011413	-5.0323	8.45071e-08	0.0554965	5.0323	8.45071e-08
ENSG00000184156	KCNQ3	0.00285324	-3.48066	1.05579e-07	0.0376957	3.48066	1.05579e-07
ENSG00000236213	AC006369.1	0.0707604	-1.88443	1.34363e-07	0.262823	1.88443	1.34363e-07
ENSG00000124942	AHNAK	0.794913	-1.64206	1.51164e-07	2.48216	1.64206	1.51164e-07
ENSG00000272282	LINC02084	0.00570648	-2.85931	1.61979e-07	0.0450255	2.85931	1.61979e-07
ENSG00000145220	LYAR	0.243667	-1.69848	1.63991e-07	0.792134	1.69848	1.63991e-07
ENSG00000166979	EVA1C	0.0998634	-1.82363	1.69165e-07	0.354968	1.82363	1.69165e-07
ENSG00000164530	PI16	0.0154075	-2.44348	1.84193e-07	0.086386	2.44348	1.84193e-07
ENSG00000227240	AL136456.1	0.245379	-2.21105	2.17692e-07	1.1382	2.21105	2.17692e-07
ENSG00000221869	CEBPD	0.0148369	-2.50462	2.49243e-07	0.0869096	2.50462	2.49243e-07
ENSG00000152518	ZFP36L2	3.03242	-1.55844	2.99668e-07	8.93232	1.55844	2.99668e-07
ENSG00000115594	IL1R1	0.00342389	-3.47783	2.99668e-07	0.0439783	3.47783	2.99668e-07
ENSG00000247498	GPRC5D-AS1	0.00627713	-2.73378	3.17104e-07	0.0450255	2.73378	3.17104e-07
ENSG00000214851	LINC00612	0.0279618	-2.03284	3.80783e-07	0.116228	2.03284	3.80783e-07
ENSG00000265972	TXNIP	3.45356	-1.53153	4.95399e-07	9.98466	1.53153	4.95399e-07
ENSG00000186810	CXCR3	0.0245379	-2.11681	5.1047e-07	0.108375	2.11681	5.1047e-07
ENSG00000278231	AL133342.1	0.0233966	-2.01486	5.95927e-07	0.0963335	2.01486	5.95927e-07
ENSG00000116106	EPHA4	0.286465	-1.65711	6.01261e-07	0.904697	1.65711	6.01261e-07
ENSG00000164120	HPGD	0.0901624	-1.78933	6.42954e-07	0.313084	1.78933	6.42954e-07
ENSG00000130396	AFDN	0.0462225	-1.94451	6.92163e-07	0.179578	1.94451	6.92163e-07
ENSG00000156475	PPP2R2B	0.0873092	-1.91279	8.31662e-07	0.330361	1.91279	8.31662e-07
ENSG00000135046	ANXA1	1.92936	-1.53409	8.31662e-07	5.58839	1.53409	8.31662e-07
ENSG00000137441	FGFBP2	0.0473638	-2.37526	8.86488e-07	0.248164	2.37526	8.86488e-07
ENSG00000172554	SNTG2	0.0171194	-2.8758	9.23167e-07	0.129317	2.8758	9.23167e-07
