# Supplementary material for: Immune Gene Expression Profiling in Individuals with Turner Syndrome, Graves’ Disease, and a Healthy Female by Single-Cell RNA Sequencing: A Comparative Study
Source: Cells. 2025 Jan 10;14(2):93. doi: 10.3390/cells14020093 (PMC11764232; doi:10.3390/cells14020093)
Supplement: Supplementary file 1 [file cells-14-00093-s001.zip › Table S4. Significantly down expressed genes in TS than in GD.xlsx]

## Sheet: ﻿Table1. Significant genes per 
FeatureID	FeatureName	GD Average	GD Log2 Fold Change	GD P-Value	TS Average	TS Log2 Fold Change	TS P-Value
ENSG00000229807	XIST	1.96075	10.8711	3.82122e-94	0.000523552	-10.8711	3.82122e-94
ENSG00000231079	AC105402.3	16.1242	7.10962	6.64882e-93	0.116228	-7.10962	6.64882e-93
ENSG00000270641	TSIX	0.120407	6.26716	2.33035e-24	0.0010471	-6.26716	2.33035e-24
ENSG00000204472	AIF1	1.02945	3.03509	6.13448e-23	0.125129	-3.03509	6.13448e-23
ENSG00000091129	NRCAM	0.547822	3.65755	1.31594e-20	0.0429312	-3.65755	1.31594e-20
ENSG00000104728	ARHGEF10	0.261357	3.96655	7.84346e-20	0.0162301	-3.96655	7.84346e-20
ENSG00000188820	CALHM6	0.0781788	4.9108	1.1501e-19	0.00209421	-4.9108	1.1501e-19
ENSG00000167604	NFKBID	0.361791	3.05977	2.13111e-18	0.0429312	-3.05977	2.13111e-18
ENSG00000120738	EGR1	0.333259	3.64407	1.69593e-17	0.0261776	-3.64407	1.69593e-17
ENSG00000234883	MIR155HG	0.531274	3.01111	1.7828e-17	0.065444	-3.01111	1.7828e-17
ENSG00000152689	RASGRP3	0.564942	3.04352	1.93092e-17	0.0680617	-3.04352	1.93092e-17
ENSG00000118515	SGK1	0.881081	2.56277	9.53709e-17	0.148689	-2.56277	9.53709e-17
ENSG00000141384	TAF4B	2.508	2.5467	1.56386e-16	0.428789	-2.5467	1.56386e-16
ENSG00000273338	AC103591.3	0.80975	2.64751	9.12856e-16	0.128794	-2.64751	9.12856e-16
ENSG00000164403	SHROOM1	0.123831	3.19195	1.03085e-15	0.0130888	-3.19195	1.03085e-15
ENSG00000140968	IRF8	0.0821733	3.71915	2.00432e-14	0.00575907	-3.71915	2.00432e-14
ENSG00000166387	PPFIBP2	0.0981515	3.97387	6.40577e-14	0.00575907	-3.97387	6.40577e-14
ENSG00000020577	SAMD4A	0.470214	2.73564	6.88078e-14	0.0701559	-2.73564	6.88078e-14
ENSG00000267379	AC008569.1	1.42833	2.28752	6.88078e-14	0.292142	-2.28752	6.88078e-14
ENSG00000156232	WHAMM	2.07088	2.20176	9.23309e-14	0.449731	-2.20176	9.23309e-14
ENSG00000277224	HIST1H2BF	0.265922	2.48369	1.11099e-13	0.0471197	-2.48369	1.11099e-13
ENSG00000276644	DACH1	0.294454	2.98847	1.53021e-13	0.0366486	-2.98847	1.53021e-13
ENSG00000110721	CHKA	1.71537	2.25414	2.44942e-13	0.359157	-2.25414	2.44942e-13
ENSG00000137265	IRF4	0.37834	2.67906	3.34394e-13	0.0586378	-2.67906	3.34394e-13
ENSG00000229989	MIR181A1HG	0.721299	2.36843	3.52782e-13	0.139265	-2.36843	3.52782e-13
ENSG00000106462	EZH2	1.10706	2.22661	7.20146e-13	0.236122	-2.22661	7.20146e-13
ENSG00000137216	TMEM63B	0.288177	2.44898	1.07743e-12	0.0523552	-2.44898	1.07743e-12
ENSG00000204711	C9orf135	0.0627713	5.91862	1.18971e-12	0.000523552	-5.91862	1.18971e-12
ENSG00000102755	FLT1	0.243667	2.75714	1.25344e-12	0.0356015	-2.75714	1.25344e-12
ENSG00000120539	MASTL	0.552387	2.27637	1.49205e-12	0.113611	-2.27637	1.49205e-12
ENSG00000237531	AL672277.1	0.0399454	6.27395	1.84334e-12	0	-6.27395	1.84334e-12
ENSG00000237667	LINC01115	0.118695	3.58363	2.14969e-12	0.00942393	-3.58363	2.14969e-12
ENSG00000123358	NR4A1	0.51016	2.4301	2.83945e-12	0.0942393	-2.4301	2.83945e-12
ENSG00000188290	HES4	0.130678	3.0155	4.37427e-12	0.0157066	-3.0155	4.37427e-12
ENSG00000146232	NFKBIE	0.108994	2.90181	1.16398e-11	0.0141359	-2.90181	1.16398e-11
ENSG00000172578	KLHL6	0.691626	2.13016	2.60488e-11	0.157589	-2.13016	2.60488e-11
ENSG00000184545	DUSP8	0.385758	2.22343	2.91187e-11	0.0821976	-2.22343	2.91187e-11
ENSG00000177606	JUN	12.3802	1.93829	3.50591e-11	3.22979	-1.93829	3.50591e-11
ENSG00000165410	CFL2	0.474209	2.07645	3.50591e-11	0.11204	-2.07645	3.50591e-11
ENSG00000169398	PTK2	0.772087	2.14784	3.90089e-11	0.173819	-2.14784	3.90089e-11
ENSG00000174485	DENND4A	12.5514	1.90507	8.3632e-11	3.35073	-1.90507	8.3632e-11
ENSG00000102055	PPP1R2C	0.06163	6.89239	8.58582e-11	0	-6.89239	8.58582e-11
ENSG00000111863	ADTRP	0.269346	2.20254	1.00977e-10	0.0581142	-2.20254	1.00977e-10
ENSG00000112149	CD83	0.810891	1.98688	2.54806e-10	0.204185	-1.98688	2.54806e-10
ENSG00000179388	EGR3	0.0530703	4.09383	2.54806e-10	0.00261776	-4.09383	2.54806e-10
ENSG00000139610	CELA1	0.144374	2.38497	3.34901e-10	0.0272247	-2.38497	3.34901e-10
ENSG00000205189	ZBTB10	1.50195	1.88121	5.49237e-10	0.407323	-1.88121	5.49237e-10
ENSG00000100906	NFKBIA	7.9109	1.79945	8.62001e-10	2.27221	-1.79945	8.62001e-10
ENSG00000149269	PAK1	0.586056	2.04236	8.94874e-10	0.141883	-2.04236	8.94874e-10
ENSG00000172116	CD8B	0.0485051	3.55047	1.13237e-09	0.00366486	-3.55047	1.13237e-09
ENSG00000109320	NFKB1	8.7857	1.80966	1.29637e-09	2.50572	-1.80966	1.29637e-09
ENSG00000095951	HIVEP1	2.44123	1.79709	2.47516e-09	0.702083	-1.79709	2.47516e-09
ENSG00000198723	TEX45	0.0439399	3.60225	2.47516e-09	0.00314131	-3.60225	2.47516e-09
ENSG00000110944	IL23A	0.411437	1.88535	4.06015e-09	0.110993	-1.88535	4.06015e-09
ENSG00000185947	ZNF267	0.958118	1.80778	4.42056e-09	0.273294	-1.80778	4.42056e-09
ENSG00000147050	KDM6A	3.84902	1.74994	4.83747e-09	1.14396	-1.74994	4.83747e-09
ENSG00000180611	MB21D2	1.01233	1.92628	5.51185e-09	0.265964	-1.92628	5.51185e-09
ENSG00000125347	IRF1	5.5233	1.72746	5.51185e-09	1.66751	-1.72746	5.51185e-09
ENSG00000158987	RAPGEF6	5.47195	1.72992	6.53177e-09	1.64919	-1.72992	6.53177e-09
ENSG00000158615	PPP1R15B	0.896488	1.76817	9.31044e-09	0.262823	-1.76817	9.31044e-09
ENSG00000184368	MAP7D2	0.116412	3.63376	1.02569e-08	0.00890038	-3.63376	1.02569e-08
ENSG00000124575	HIST1H1D	2.53938	1.71176	1.21125e-08	0.774857	-1.71176	1.21125e-08
ENSG00000203875	SNHG5	6.72566	1.67613	1.27847e-08	2.10415	-1.67613	1.27847e-08
ENSG00000222043	AC079305.1	0.10557	2.20393	1.28007e-08	0.0225127	-2.20393	1.28007e-08
ENSG00000144802	NFKBIZ	2.03893	1.70594	1.47435e-08	0.624597	-1.70594	1.47435e-08
ENSG00000104856	RELB	2.45664	1.70148	1.81001e-08	0.754962	-1.70148	1.81001e-08
ENSG00000058453	CROCC	1.85803	1.78091	2.33486e-08	0.540305	-1.78091	2.33486e-08
ENSG00000168421	RHOH	7.97481	1.65975	2.34145e-08	2.52352	-1.65975	2.34145e-08
ENSG00000170340	B3GNT2	0.531844	1.76593	2.96773e-08	0.156018	-1.76593	2.96773e-08
ENSG00000135127	BICDL1	3.26525	1.65693	4.0282e-08	1.03506	-1.65693	4.0282e-08
ENSG00000138411	HECW2	0.411437	1.88535	4.77338e-08	0.110993	-1.88535	4.77338e-08
ENSG00000167378	IRGQ	0.14951	2.09703	4.98742e-08	0.0345544	-2.09703	4.98742e-08
ENSG00000176105	YES1	1.98357	1.68081	5.25341e-08	0.618315	-1.68081	5.25341e-08
ENSG00000286334	AL161430.1	0.081032	2.37718	6.57716e-08	0.015183	-2.37718	6.57716e-08
ENSG00000130522	JUND	19.1738	1.59615	6.99606e-08	6.34126	-1.59615	6.99606e-08
ENSG00000130940	CASZ1	0.156358	2.1831	7.65638e-08	0.0340309	-2.1831	7.65638e-08
ENSG00000236324	AL035634.1	0.430839	1.79163	7.65638e-08	0.124082	-1.79163	7.65638e-08
ENSG00000006451	RALA	1.26284	1.67249	7.79866e-08	0.395805	-1.67249	7.79866e-08
ENSG00000148468	FAM171A1	0.218558	2.13931	7.79866e-08	0.0492139	-2.13931	7.79866e-08
ENSG00000158457	TSPAN33	0.0445106	2.96855	8.45071e-08	0.00523552	-2.96855	8.45071e-08
ENSG00000204644	ZFP57	0.0199727	5.29413	9.0724e-08	0	-5.29413	9.0724e-08
ENSG00000278743	AC087239.1	0.355514	1.74427	1.29674e-07	0.105757	-1.74427	1.29674e-07
ENSG00000235480	AC013270.1	0.051929	2.94732	1.34363e-07	0.00628262	-2.94732	1.34363e-07
ENSG00000124766	SOX4	1.17211	1.77598	1.51231e-07	0.341879	-1.77598	1.51231e-07
ENSG00000187605	TET3	0.636273	1.72085	1.61979e-07	0.192667	-1.72085	1.61979e-07
ENSG00000130164	LDLR	0.500459	1.76273	2.46285e-07	0.147118	-1.76273	2.46285e-07
ENSG00000102908	NFAT5	2.02808	1.57776	2.98424e-07	0.679047	-1.57776	2.98424e-07
ENSG00000182247	UBE2E2	1.31991	1.67284	3.22214e-07	0.413606	-1.67284	3.22214e-07
ENSG00000147180	ZNF711	0.101575	2.36009	3.80783e-07	0.0193714	-2.36009	3.80783e-07
ENSG00000137502	RAB30	0.62486	1.64859	4.39167e-07	0.19895	-1.64859	4.39167e-07
ENSG00000132510	KDM6B	1.29994	1.56414	4.95399e-07	0.43926	-1.56414	4.95399e-07
ENSG00000156802	ATAD2	0.764669	1.6064	5.6184e-07	0.250781	-1.6064	5.6184e-07
ENSG00000205208	C4orf46	0.0913037	1.99569	5.65708e-07	0.0225127	-1.99569	5.65708e-07
ENSG00000130340	SNX9	4.52638	1.52614	5.73376e-07	1.57118	-1.52614	5.73376e-07
ENSG00000173926	2023-03-03	1.21149	1.61835	6.01261e-07	0.394234	-1.61835	6.01261e-07
ENSG00000165029	ABCA1	0.357796	1.71838	6.47181e-07	0.108375	-1.71838	6.47181e-07
ENSG00000255198	SNHG9	1.12931	1.50753	9.76663e-07	0.396852	-1.50753	9.76663e-07
ENSG00000240254	B4GALT4-AS1	0.156928	1.80646	1.02087e-06	0.0445019	-1.80646	1.02087e-06
ENSG00000105835	NAMPT	2.16732	1.51775	1.03346e-06	0.756532	-1.51775	1.03346e-06
ENSG00000110848	CD69	13.8656	1.47198	1.03419e-06	4.99783	-1.47198	1.03419e-06
